# Supplementary material for: A Bioactive Compound from Sanguisorba officinalis L. Inhibits Cell Proliferation and Induces Cell Death in 5-Fluorouracil-Sensitive/Resistant Colorectal Cancer Cells
Source: Molecules. 2021 Jun 24;26(13):3843. doi: 10.3390/molecules26133843 (PMC8270258; doi:10.3390/molecules26133843)
Supplement: Supplementary file 1 [file molecules-26-03843-s001.zip]

Archive with 1 entries (1 files):
- molecules-1251209-supplementary.pdf
